# Supplementary material for: Piperine and Tabersonine, but Not Lupinine, Inhibit S. proteamaculans Invasion of M-HeLa Cells
Source: Int J Mol Sci. 2025 Nov 23;26(23):11320. doi: 10.3390/ijms262311320 (PMC12692479; doi:10.3390/ijms262311320)
Supplement: Supplementary file 1 [file ijms-26-11320-s001.zip]

Archive with 1 entries (1 files):
- ijms-3925645-supplementary.pdf
